# Supplementary material for: Antioxidant and Pro-Oxidant Properties of Selected Clinically Applied Antibiotics: Therapeutic Insights
Source: Pharmaceuticals (Basel). 2024 Sep 24;17(10):1257. doi: 10.3390/ph17101257 (PMC11510234; doi:10.3390/ph17101257)
Supplement: Supplementary file 1 [file pharmaceuticals-17-01257-s001.zip]

Archive with 1 entries (1 files):
- pharmaceuticals-3195529-supplementary.pdf
